# Supplementary material for: Diet and Meal Pattern Determinants of Glucose Levels and Variability in Adults with and without Prediabetes or Early-Onset Type 2 Diabetes: A Pilot Study
Source: Nutrients. 2024 Apr 26;16(9):1295. doi: 10.3390/nu16091295 (PMC11085124; doi:10.3390/nu16091295)
Supplement: Supplementary file 1 [file nutrients-16-01295-s001.zip]

Archive with 1 entries (1 files):
- nutrients-2921126-supplementary.pdf
